# Supplementary material for: Therapeutic delivery of siRNA with polymeric carriers to down-regulate STAT5A expression in high-risk B-cell acute lymphoblastic leukemia (B-ALL)
Source: PLoS One. 2021 Jun 22;16(6):e0251719. doi: 10.1371/journal.pone.0251719 (PMC8219370; doi:10.1371/journal.pone.0251719)
Supplement: S1 File — (XLSX) [file pone.0251719.s004.xlsx]

## Sheet: Figure 1
SUP-B15 cells	Sample ID	Mean FITC-A+ (%)			Mean (%)	SD	Fluorescence intensity			Mean Fluorescence intensity	SD
	2PEI-LA6	60.67	60.54	58.82	60.01	1.03262	89165.8	91427.5	82268	87620.4	4771.33
Ratio 3	1.2PEI-LA6	1.66	1.68	1.64	1.66	0.02	5813.06	7104.53	6845.14	6587.58	683.175
	0.6PEI-Lau4	43.92	40.03	42.12	42.0233	1.9468	50458.5	42001.6	45700.9	46053.7	4239.49
	1.2PEI-Lau8	57.35	55.31	55.58	56.08	1.10811	130682	113937	116437	120352	9032.77
	2PEI-St6	26.77	25.39	23.31	25.1567	1.74176	28200.9	26226.5	25224	26550.5	1514.65
	2PEI-Lau6	47.04	47.46	42.61	45.7033	2.68712	60204.3	57516.4	51102.3	56274.3	4676.4
	RNAimax	36.47	35.91	30.86	34.4133	3.08999	55814.1	49307.2	36604.8	47242	9769.76
Ratio 6	2PEI-LA6	49.95	45.72	42.82	46.1633	3.58561	86771.1	84107.9		85439.5	1883.15
	1.2PEI-LA6	6.49	5	7.16	6.21667	1.10564	10551.5	8688.65	9896.75	9712.31	945.037
	0.6PEI-Lau4	46.02	43.28	47.48	45.5933	2.13226	60862.9	53341.3	61820.5	58674.9	4643.77
	1.2PEI-Lau8	58.4	59.21	61.54	59.7167	1.63016	176506		174776	175641	1223.49
	2PEI-St6	46.22	44.19	33.26	41.2233	6.97074	91630.1	87596.9		89613.5	2851.96
	2PEI-Lau6	48.9	51.61	48.43	49.6467	1.71646	62934.4	68883.2	65110.4	65642.7	3009.89
	RNAimax	36.47	35.91	30.86	34.4133	3.08999	55814.1	49307.2	36604.8	47242	9769.76
Ratio 9	2PEI-LA6	59.05	53.75	46.68	53.16	6.20607	98353.4	81087	71774.1	83738.2	13486.5
	1.2PEI-LA6	15.3	11.5	11.48	12.76	2.19973	14912	12523.9	13519.8	13651.9	1199.51
	0.6PEI-Lau4	51.62	52.21	51.02	51.6167	0.595007	69905.8	69265.5	61322.5	66831.3	4781.42
	1.2PEI-Lau8	53.06	48.93	49.62	50.5367	2.21234	87445.4	79874.6	77932.2	81750.7	5026.43
	2PEI-St6	28.7	24.27		26.485	3.13248	26182.3	22376.2		24279.3	2691.3
	2PEI-Lau6	56.75	54.17	43.45	51.4567	7.05295	82819.2	78316.9	52880.3	71338.8	16143.3
	RNAimax	36.47	35.91	30.86	34.4133	3.08999	55814.1	49307.2	36604.8	47242	9769.76
RS4;11 cells	Sample ID	Mean FITC-A+ (%)			Mean (%)	SD	Fluorescence intensity			Mean Fluorescence intensity	SD
	2PEI-LA6	54.35	54.96	52.66	53.99	1.19151	9693.4	9572.82	9521.19	9595.8	88.3756
Ratio 3	1.2PEI-LA6	1.72	1.63	1.36	1.57	0.18735	1041.36	1121.91	1010.21	1057.83	57.6419
	0.6PEI-Lau4	56.88	57.23	57.55	57.22	0.335112	12861.7	12334.8	12473.8	12556.8	273.05
	1.2PEI-Lau8	36.57	37.85	40.47	38.2967	1.988	10894.5	10535.2	10931.8	10787.1	218.98
	2PEI-St6	18.2	21.76	18.66	19.54	1.93629	3848.3	4282.45	3738.19	3956.31	287.758
	2PEI-Lau6	40.25	38.09	36.97	38.4367	1.66725	6563.22	6469.01	6326.28	6452.84	119.295
	RNAimax	16.54	14.96	16.67	16.0567	0.951963	3673.23	3348.61	3588.28	3536.71	168.343
Ratio 6	2PEI-LA6	18.18	20.93	13.03	17.38	4.0103	3743.21	4211.99	3077.86	3677.69	569.897
	1.2PEI-LA6	0.78	0.96	0.87	0.87	0.09	854.63	962.23	875.66	897.507	57.0298
	0.6PEI-Lau4	53.78	52.34	52.83	52.9833	0.732143	9450.64	9058.04	9309.68	9272.79	198.883
	1.2PEI-Lau8	64.95	65.88	64.62	65.15	0.653376	21499	21421.2	22126.6	21682.3	386.772
	2PEI-St6	42.67	44.32	37.13	41.3733	3.7663	8479.03	8944.82	7333.62	8252.49	829.145
	2PEI-Lau6	36.06	34.74	27.37	32.7233	4.68287	5607.63	5687.81	4855.73	5383.72	459.01
	RNAimax	16.54	14.96	16.67	16.0567	0.951963	3673.23	3348.61	3588.28	3536.71	168.343
Ratio 9	2PEI-LA6	23.97	26.67	24.58	25.0733	1.41599	4649.74	5039.99	4560.84	4750.19	254.88
	1.2PEI-LA6	1.55	1.49	1.3	1.44667	0.130512	1355.06	1432.1	1226.26	1337.81	103.999
	0.6PEI-Lau4	12.32	13.91	16.55	14.26	2.13661	3154.38	3382.79	3644.83	3394	245.417
	1.2PEI-Lau8	49.71	50.76	50.78	50.4167	0.612073	10849.3	10949.1	11039.3	10945.9	95.0555
	2PEI-St6	50.45	50.55	53.84	51.6133	1.929	10754.9	10456	11286.4	10832.4	420.573
	2PEI-Lau6	25.13	27.4	22.32	24.95	2.54478	4520.77	4898.8	4159.76	4526.44	369.553
	RNAimax	16.54	14.96	16.67	16.0567	0.951963	3673.23	3348.61	3588.28	3536.71	168.343

## Sheet: Figure 2
SUP-B15 Cells
Day 3 - R:3	Sample Name	AVG RQ	STDEV		Day 3- R:3	Sample Name	AVG RQ	STDEV
Beta-Actin/CTRL siRNA	NT	1.00271	0.104183		Beta-Actin/STAT5 siRNA	NT
	2PEI-LA6	1.88169	0.103228			2PEI-LA6	0.547999	0.0426722
	1.2PEI-Lau8	1.07639	0.11545			1.2PEI-Lau8	1.0371	0.0651107
	RNAiMAX	1.4642	0.099575			RNAiMAX	0.429984	0.00472204
Day 3 - R:6	Sample Name	AVG RQ	STDEV		Day 3- R:6	Sample Name	AVG RQ	STDEV
Beta-Actin/CTRL siRNA	NT	1.00271	0.104183		Beta-Actin/STAT5 siRNA	NT
	2PEI-LA6	1.24993	0.0397775			2PEI-LA6	0.0958902	0.0101887
	1.2PEI-Lau8	1.40729	0.0291972			1.2PEI-Lau8	0.42345	0.0282555
Day 6 - R:3	Sample Name	AVG RQ	STDEV		Day 6 - R:3	Sample Name	AVG RQ	STDEV
Beta-Actin/CTRL siRNA	NT	1.00028	0.0337217		Beta-Actin/STAT5 siRNA	NT
	2PEI-LA6	0.900992	0.0315412			2PEI-LA6	0.625358	0.00310872
	1.2PEI-Lau8	0.857065	0.0528853			1.2PEI-Lau8	0.700751	0.0233026
	RNAiMAX	1.19213	0.0532285			RNAiMAX	1.21544	0.00276846
Day 6 - R:6	Sample Name	AVG RQ	STDEV		Day 6 - R:6	Sample Name	AVG RQ	STDEV
Beta-Actin/CTRL siRNA	NT	1.00028	0.0337217		Beta-Actin/STAT5 siRNA	NT
	2PEI-LA6	1.254	0.0892485			2PEI-LA6	0.765062	0.018081
	1.2PEI-Lau8	1.11309	0.0875777			1.2PEI-Lau8	0.705983	0.0124358
RS4;11 Cells
Day 3 - R:3	Sample Name	AVG RQ	STDEV		Day 3- R:3	Sample Name	AVG RQ	STDEV
Beta-Actin/CTRL siRNA	NT	1.01532	0.223996		Beta-Actin/STAT5 siRNA	NT
	1.2 PEI-Lipid1	1.04341	0.210223			1.2 PEI-Lau 8	1.23385	0.358755
	Lipofectamine RNAiMAX	0.921929	0.0240075			Lipofectamine	0.93	0.14
Day 3 - R:6	Sample Name	AVG RQ	STDEV		Day 3- R:6	Sample Name	AVG RQ	STDEV
Beta-Actin/CTRL siRNA	NT	1.02	0.22		Beta-Actin/STAT5 siRNA	NT
	1.2 PEI-Lau 8	1.25	0.22			1.2 PEI-Lau 8	0.85	0.11
	Lipofectamine	0.921929	0.0240075			Lipofectamine	0.93	0.14
Day 6 - R:3	Sample Name	AVG RQ	STDEV		Day 6 - R:3	Sample Name	AVG RQ	STDEV
Beta-Actin/CTRL siRNA	NT	1.03	0.32		Beta-Actin/STAT5 siRNA	NT
	1.2 PEI-Lau 8	0.75	0.03			1.2 PEI-Lau 8	0.69	0.11
	Lipofectamine	0.7	0.07			Lipofectamine	0.8	0.18
Day 6 - R:6	Sample Name	AVG RQ	STDEV		Day 6 - R:6	Sample Name	AVG RQ	STDEV
Beta-Actin/CTRL siRNA	NT	1.03	0.32		Beta-Actin/STAT5 siRNA	NT
	1.2 PEI-Lau 8	0.78	0.11			1.2 PEI-Lau 8	0.67	0.12
	RNAimax	0.7	0.07			Lipofectamine	0.8	0.18
	Day 3		Day 6
Sample	AVG RQ	STDEV	AVG RQ	STDEV
NT	1	0.0279477	1	0.062217
1	1.03678	0.18542	0.934192	0.00690639
2	0.915728	0.0804389	0.655927	0.057179
3	0.971447	0.0724897	1.23603	0.0844098
4	1.54972	0.105951	1.25703	0.446312
1. 2PEI-LA6 - Control siRNA - ratio 3
2. 2PEI-LA6 - STAT5A siRNA - ratio 3
3. 2PEI-LA6 - Control siRNA - ratio 6
4. 2PEI-LA6 - STAT5A siRNA - ratio 6

## Sheet: S1 Figure
SUP-B15 cells			Control siRNA						STAT5A siRNA
Ratio 6		%	%	%	Mean	STD		%	%	%	Mean	STD
	NT	100	100	100	100	0		100	100	100
	2PEI-LA6	81.761	79.646	83.0065	81.4712	1.6989		78.9308	79.056	79.085	79.0239	0.0819359
	1.2PEI-Lau 8	80.5031	79.056	81.6993	80.4195	1.32363		48.1132	48.9676	49.0196	48.7001	0.508949
	RNAiMAX	81.761	81.1209	81.0458	81.3092	0.393049		76.4151	75.8112	78.1046	76.777	1.18874
Ratio 6
		%	%	%	Mean	STD		%	%	%	Mean	STD
	NT	100	100	100	100	0		100	100	100
	2PEI-LA6	76.2712	78.3333	76.5182	77.0409	1.12606		59.7458	57.5	67.6113	61.619	5.30958
	1.2PEI-Lau 8	78.3898	83.75	80.1619	80.7673	2.73087		64.8305	70.8333	75.7085	70.4574	5.44873
	RNAimax	92.3729	85	89.8785	89.0838	3.75014		83.4746	92.0833	95.9514	90.5031	6.38676
RS4;11 cells
Ratio 6		%	%	%	Mean	STD		%	%	%	Mean	STD
	NT	100	100	100	100	0		100	100	100	100	0
	2PEI-LA6	92.3742	89.3718	90.8239	90.8566	1.50148		74.2247	68.5404	79.5757	74.1136	5.51851
	1.2PEI-Lau 8	87.4936	81.8611	90.3799	86.5782	4.33253		60.9558	68.1153	66.8476	65.3062	3.82053
	RNAiMAX	96.9497	86.5376	88.1598	90.549	5.60216		86.2735	74.4922	74.8397	78.5351	6.70389
								%	%	%	Mean	STD
Ratio 6		%	%	%	Mean	STD		100	100	100	100	0
	NT	100	100	100	100	0		71.5829	73.2625	75.8813	73.5756	2.16627
	2PEI-LA6	83.1741	83.6877	89.5529	85.4715	3.54386		70.8351	66.1488	72.27	69.7513	3.20127
	1.2PEI-Lau 8	97.5073	91.4146	96.3887	95.1035	3.2433		87.4117	86.9992	90.8426	88.4178	2.11004
	RNAimax	90.9015	87.4898	92.5193	90.3036	2.56755

## Sheet: Figure 3
SUP-B15 Cells	Cell count		CTRL siRNA					STAT5 siRNA
			Live cell count/ml * 10^5					Live cell count/ml * 10^5
Ratio 6					Mean	STDEV					Mean	STDEV
	NT	3.6	3.55	3.8	3.65	0.132288		3.6	3.55	3.8	3.65	0.132288
Day 3	2PEI-LA6	3.6	3.65	3.5	3.58333	0.0763763		2.6	2.5	2.45	2.51667	0.0763763
	1.2PEI-Lau8	3.45	3.3	3.1	3.28333	0.175594		1.55	1.75	1.9	1.73333	0.175594
	RNAiMAX	3.5	3.55	3.5	3.51667	0.0288675		3.25	3.15	3.25	3.21667	0.057735
Day 6
	NT	3.1	3.1	3.2	3.13333	0.057735		3.1	3.1	3.2	3.13333	0.057735
	2PEI-LA6	2.95	2.9	3	2.95	0.05		1.85	1.75	1.9	1.83333	0.0763763
	1.2PEI-Lau8	2.95	2.9	2.95	2.93333	0.0288675		0.95	1	1.2	1.05	0.132288
	Lipofectamine RNAimax	2.95	3.1	3.25	3.1	0.15		2.85	2.8	2.95	2.86667	0.0763763
RS4;11 Cells	Cell count
Ratio 6
	NT	8.55	8.4	8.5	8.48333	0.0763763		8.55	8.4	8.5	8.48333	0.0763763
Day 3	2PEI-LA6	8.3	8.4	8.25	8.31667	0.0763763		5.5	5.75	5.6	5.61667	0.125831
	1.2PEI-Lau8	8.3	8.3	8.45	8.35	0.0866025		3.25	3	2.9	3.05	0.180278
	RNAiMAX	8.7	8.6	8.6	8.63333	0.057735		8.25	8.4	8.4	8.35	0.0866025
Day 6
	NT	10.5	10	10.25	10.25	0.25		10.5	10	10.25	10.25	0.25
	2PEI-LA6	9.95	9.9	10.1	9.98333	0.104083		6.65	7.1	7	6.91667	0.236291
	1.2PEI-Lau8	10.05	10	10.25	10.1	0.132288		4.9	5.05	4.85	4.93333	0.104083
	Lipofectamine RNAimax	10.15	10.15	10.35	10.2167	0.11547		10.3	9.95	10.1	10.1167	0.175594

## Sheet: Figure 4
SUP-B15 cells
	Ave of colony numbers	STDEV		Ave of colony numbers	STDEV
Groups	CTRL siRNA			STAT5A siRNA
NT	105.33	3.06
2PEI-LA6	93.67	2.52		35	2.65
1.2PEI-Lau8	99	2		25.33	3.51
RNAiMAX	90.67	2.08		91	1
RS4;11 cells
	Ave of colony numbers	STDEV		Ave of colony numbers	STDEV
Groups	CTRL siRNA			STAT5A siRNA
NT	191	2.65
2PEI-LA6	189.33	2.08		95.33	2.52
1.2PEI-Lau8	180	2		33.33	0.58
RNAiMAX	189.33	0.58		183.33	4.04

## Sheet: Figure 5
Groups	Ave of colony numbers	Colony counts Relative to NT	STDEV	Ave of colony numbers		STDEV
	CTRL siRNA			STAT5A siRNA								P1	P2	P3	P4	P5	P6	P7	P9
P1										2PEI-LA6	CTRL siRNA	0.962963	0.964286	0.941253	0.807132	0.905967	1.89333	0.289	0.97
NT	18		1								STAT5A siRNA	0.796296	0.892857	0.915287	0.313215	0.749766	0.817733	0.788889	0.88
2PEI-LA6	17.3333	0.962963	3.51188	14.3333	0.796296	2.51661				1.2PEI-Lau8	CTRL siRNA	1.09259	1.10714	0.84661	0.927599	1.71821	0.822267	1.14444	1.19
1.2PEI-Lau 8	19.6667	1.09259	1.52753	16	0.888889	3.60555					STAT5A siRNA	0.888889	0.642857	0.843486	0.48187	1.68697	1.8044	0.822222	1.63
RNAimax	17	0.944444	1	19	1.05556	1				RNAiMAX	CTRL siRNA	0.944444	0.892857	0.893471	0.795085	3.09278	1.74227	1.02222	0.67
											STAT5A siRNA	1.05556	0.5	0.643549	0.650524	1.18713	1.28	1.4	0.81
P2
NT	14		1.41421
2PEI-LA6	13.5	0.964286	2.12132	12.5	0.892857	2.12
1.2PEI-Lau 8	15.5	1.10714	3.53553	9	0.642857	1.41
RNAimax	12.5	0.892857	0.71	7	0.5	1.41
P3
NT	102.667		1.52753
2PEI-LA6	96.6667	0.941253	2.51661	94	0.915287	2
1.2PEI-Lau 8	90.3333	0.84661	2.51661	90	0.843486	1
RNAimax	95.3333	0.893471	1.52753	68.6667	0.643549	1.52753
P4
NT	27.6667		2.51661
2PEI-LA6	22.3333	0.807132	2.51661	8.66667	0.313215	1.52753
1.2PEI-Lau 8	25.6667	0.927599	0.57735	13.3333	0.48187	0.57735
RNAimax	22	0.795085	3.4641	18	0.650524	3
P5
NT	10.6667		1.52753
2PEI-LA6	9.66667	0.905967	2.08167	8	0.749766	1
1.2PEI-Lau 8	18.3333	1.71821	1.52753	18	1.68697	1
RNAimax	33	3.09278	1.73205	12.6667	1.18713	1.52753
P6
NT	75		2
2PEI-LA6	142	1.89333	2.65	61.33	0.817733	1.53
1.2PEI-Lau 8	61.67	0.822267	2.08	135.33	1.8044	2.52
RNAimax	130.67	1.74227	2.08	96	1.28	2
P7
NT	30		1
2PEI-LA6	8.67	0.289	2.52	23.6667	0.788889	1.52753
1.2PEI-Lau 8	34.3333	1.14444	2.51661	24.6667	0.822222	3.05505
RNAimax	30.6667	1.02222	1.52753	42	1.4	2.64575
P9
NT	51		4.36
2PEI-LA6	49.67	0.973922	4.93	44.67	0.875882	3.06
1.2PEI-Lau 8	60.67	1.18961	0.58	83.33	1.63392	3.06
RNAimax	34.33	0.673137	3.51	41.33	0.810392	3.51
q-PCR
P1	Sample Name	AVG RQ	STDEV		Sample Name	AVG RQ	STDEV
Beta-Actin/CTRL siRNA	NT	1	0.081		NT
CTRL siRNA	2 PEI-LA 6	0.89	0.0179483	STAT5A siRNA	2 PEI-LA 6	0.73	0.0795916			q-PCR		P1	P2	P3	P4	P5	P6	P7
	1.2 PEI-Lau 8	0.81	0.069722		1.2 PEI-Lau 8	0.65	0.08			2PEI-LA6	C-siRNA	0.89	0.91	0.55	0.64	1.24	0.58	0.58
	RNAimax	0.68	0.0398418		RNAimax	0.56	0.0626825				STAT5A-siRNA	0.73	0.91	6.23	0.313215	0.94	0.51	0.32
										1.2PEI-Lau8	C-siRNA	0.81	1.33	2.98	1.1	0.84	1.13	0.72
P2											STAT5A-siRNA	0.65	2.32	3.54	0.47	0.44	0.55	0.55
	NT	1.00129	0.0616111		NT					RNAiMAX	C-siRNA	0.68	0.98	8.93	0.61	0.92	0.72	0.79
	2 PEI-LA 6	0.905888	0.0356928		2 PEI-LA 6	0.910106	0.064326				STAT5A-siRNA	0.56	1.13	0.56	0.82	1.07	1.09	0.61
	1.2 PEI-Lau 8	1.32804	0.155523		1.2 PEI-Lau 8	2.3165	0.218472
	RNAimax	0.980503	0.0507184		RNAimax	1.12717	0.198883
P3
	NT	1	0		NT
	2 PEI-LA 6	0.55	0.24		2 PEI-LA 6	6.23	10.8
	1.2 PEI-Lau 8	2.98	5.17		1.2 PEI-Lau 8	3.54	4.3
	RNAimax	8.93	14.6		RNAimax	0.56	0.0626825
P4
	NT	1.00129	0.07		NT
	2 PEI-LA 6	0.64	0.03		2 PEI-LA 6	0.31	0.01
	1.2 PEI-Lau 8	1.1	0.01		1.2 PEI-Lau 8	0.47	0.02
	RNAimax	0.61	0.06		RNAimax	0.82	0.35
P5
	NT	1.03	0.27		NT
	2 PEI-LA 6	1.24	0.18		2 PEI-LA 6	0.94	0.13
	1.2 PEI-Lau 8	0.84	0.09		1.2 PEI-Lau 8	0.44	0.06
	RNAimax	0.92	0.08		RNAimax	1.07	0.53
P6
	NT	1	0.05		NT
	2 PEI-LA 6	0.58	0.04		2 PEI-LA 6	0.51	0.17
	1.2 PEI-Lau 8	1.13	0.19		1.2 PEI-Lau 8	0.55	0.04
	RNAimax	0.72	0.07		RNAimax	1.09	0.13
P7
	NT	1.01	0.06		NT
	2 PEI-LA 6	0.58	0.04		2 PEI-LA 6	0.32	0.05
	1.2 PEI-Lau 8	0.72	0.04		1.2 PEI-Lau 8	0.55	0.07
	RNAimax	0.79	0.07		RNAimax	0.61	0.07

## Sheet: S2 Figure 
STAT5 mRNA level								BCR-ABL mRNA level
	siRNA Concentration: 30 nM	P1	P5	P6	P8	P9			siRNA Concentration: 30 nM	P1	P5	P6	P8	P9
1.2PEI-Lau8	CTRL siRNA	0.79	1.21	1.24	1.21	1.05		1.2PEI-Lau8	CTRL siRNA	0.82	0.87	1.94	1.29	0.99
	STAT5A siRNA	0.9	0.33	1.11	1.13	0.91			STAT5A siRNA	0.88	0.83	2.01	2.39	0.68
	BCR-ABL siRNA	0.92	0.37	0.99	0.81	0.81			BCR-ABL siRNA	0.75	0.88	1.47	1.37	0.88
	STAT5A + BCR-ABL siRNAs								STAT5A + BCR-ABL siRNAs
	siRNA Concentration: 60 nM								siRNA Concentration: 60 nM
1.2PEI-Lau8	CTRL siRNA	0.99	0.43	1.15	0.93	1.09		1.2PEI-Lau8	CTRL siRNA	0.71	0.8	2.68	1.11	0.78
	STAT5A siRNA	0.67	0.71	1.05	0.77	0.94			STAT5A siRNA	0.74	0.95	2.36	0.96	0.94
	BCR-ABL siRNA	1.14	0.73	0.88	0.83	0.89			BCR-ABL siRNA	0.89	1.01	1.95	1.38	0.84
	STAT5A + BCR-ABL siRNAs	0.83	0.14	0.76	0.96	0.91			STAT5A + BCR-ABL siRNAs	1.03	0.84	1.27	3.08	0.9

## Sheet: Figure 6
MTT		CTRL siRNA			STAT5A siRNA			BCR-ABL siRNA			STAT5A + BCR-ABL siRNAs												Cell Count
	P1	Mean	STD		Mean	STD		Mean	STD		Mean	STD													CTRL siRNA			STAT5A siRNA			BCR-ABL siRNA			STAT5A + BCR-ABL siRNAs
Ratio 6																								P1	Mean	STD		Mean	STD		Mean	STD		Mean	STD
	NT	100	0		100	0																	Ratio 6
30 nM	1.2PEI-Lau 8	83.0807	4.10202		68.8137	0.488194		73.8528	0.0297679															NT	0.325	0.0353553		0.325	0.0353553		0.325	0.0353553		0.325	0.0353553
60 nM	1.2PEI-Lau 8	81.1947	0.160747		65.8879	1.98254		69.6262	1.98254		48.6066	1.3336											30 nM	1.2PEI-Lau 8	0.3	0.0707107		0.225	0.0353553		0.25	0
																							60 nM	1.2PEI-Lau 8	0.275	0.0353553		0.175	0.0353553		0.225	0.0353553		0.15	0
	P5
Ratio 6																								P5
	NT	100	0		100	0																	Ratio 6
30 nM	1.2PEI-Lau 8	94.0107	0.773405		69.006	0.988531		92.9834	0.142004															NT	1.575	0.106066		1.575	0.106066		1.575	0.106066		1.575	0.106066
60 nM	1.2PEI-Lau 8	87.1077	0.282781		54.7457	2.69423		86.0999	0.256973		55.5427	0.316734											30 nM	1.2PEI-Lau 8	1.475	0.0353553		1	0.0707107		1.25	0.0707107
																							60 nM	1.2PEI-Lau 8	1.375	0.0353553		0.85	0		1.2	0.0707107		0.7	0.0707107
	P6
Ratio 6																								P6
	NT	100	0		100	0																	Ratio 6
30 nM	1.2PEI-Lau 8	85.5651	2.45084		62.9204	2.22843		53.0366	1.00271															NT	1.16667	0.0763763		1.16667	0.0763763		1.16667	0.0763763		1.16667	0.0763763
60 nM	1.2PEI-Lau 8	83.4593	1.51064		55.1446	1.99281		44.2988	1.55072		38.2166	1.5345											30 nM	1.2PEI-Lau 8	0.933333	0.057735		0.75	0.05		0.716667	0.0763763
																							60 nM	1.2PEI-Lau 8	0.9	0.05		0.716667	0.057735		0.616667	0.057735		0.583333	0.0763763
	P8
Ratio 6																								P8
	NT	100	0		100	0																	Ratio 6
30 nM	1.2PEI-Lau 8	95.299	1.3236		90.1401	3.25872		90.9345	2.40904															NT	1.8	0.15		1.8	0.15		1.8	0.15		1.8	0.15
60 nM	1.2PEI-Lau 8	91.1107	1.37375		84.4616	4.73404		86.9173	2.34538		84.1243	4.45141											30 nM	1.2PEI-Lau 8	1.58333	0.104083		1.53333	0.208167		1.56667	0.104083
																							60 nM	1.2PEI-Lau 8	1.6	0.180278		1.46667	0.284312		1.53333	0.11547		1.48333	0.0763763
	P9
Ratio 6																								P9
	NT	100	0		100	0																	Ratio 6
30 nM	1.2PEI-Lau 8	91.4451	1.15979		87.6568	0.514785		86.631	1.71731															NT	0.7	0.0707107		0.7	0.0707107		0.7	0.0707107		0.7	0.0707107
60 nM	1.2PEI-Lau 8	83.6081	1.82108		80.1436	0.828132		82.6773	4.96472		79.8673	1.2188											30 nM	1.2PEI-Lau 8	0.675	0.0353553		0.6	0		0.625	0.106066
																							60 nM	1.2PEI-Lau 8	0.625	0.0353553		0.525	0.0353553		0.525	0.106066		0.6	0.0707107

## Sheet: S3 Figure
MTT		CTRL siRNA			STAT5A siRNA									Cell Count
	P2	Mean	STD		Mean	STD										CTRL siRNA			STAT5A siRNA
Ratio 6															P2	Mean	STD		Mean	STD
	NT	100	0		100	0								Ratio 6
30 nM	1.2PEI-Lau 8	74.1028	0.683749		44.5977	1.79431									NT	0.933333	0.0763763		0.933333	0.0763763
60 nM	1.2PEI-Lau 8	74.6839	0.120705		44.311	5.46013								30 nM	1.2PEI-Lau 8	0.716667	0.0763763		0.35	0.05
														60 nM	1.2PEI-Lau 8	0.716667	0.057735		0.35	0.05
	P3
Ratio 6															P3
	NT	100	0		100	0								Ratio 6
30 nM	1.2PEI-Lau 8	94.6195	2.90871		90.6852	2.12401									NT	0.966667	0.057735		0.966667	0.057735
60 nM	1.2PEI-Lau 8	97.1432	3.77148		90.8811	1.80136								30 nM	1.2PEI-Lau 8	0.716667	0.0288675		0.65	0.05
														60 nM	1.2PEI-Lau 8	0.7	0.05		0.6	0.05
	P4
Ratio 6															P4
	NT	100	0		100	0								Ratio 6
30 nM	1.2PEI-Lau 8	91.9087	2.73567		79.1007	4.54014									NT	3.24667	0.100167		3.24667	0.100167
60 nM	1.2PEI-Lau 8	91.4162	1.74939		80.4168	1.79516								30 nM	1.2PEI-Lau 8	2.9	0.264575		2	0.43715
														60 nM	1.2PEI-Lau 8	2.16667	0.305505		1.93333	0.152753
	P7
Ratio 6															P7
	NT	100	0		100	0								Ratio 6
30 nM	1.2PEI-Lau 8	92.5956	0.689722		76.7976	2.20427									NT	2.53333	0.125831		2.53333	0.125831
60 nM	1.2PEI-Lau 8	85.8478	0.595016		54.8746	1.73542								30 nM	1.2PEI-Lau 8	2.35	0.0866025		1.63333	0.125831
														60 nM	1.2PEI-Lau 8	2.11667	0.125831		1.51667	0.175594
	P10
Ratio 6															P10
	NT	100	0		100	0								Ratio 6
30 nM	1.2PEI-Lau 8	96.5665	4.85567		90.4113	5.06298									NT	0.9	0		0.9	0
60 nM	1.2PEI-Lau 8	91.2521	5.08796		81.0753	1.15647								30 nM	1.2PEI-Lau 8	0.7	0.0707107		0.575	0.0353553
														60 nM	1.2PEI-Lau 8	0.675	0.0353553		0.525	0.0353553
